# Supplementary material for: Effectiveness of Lifestyle Modification in Polycystic Ovary Syndrome Patients with Obesity: A Systematic Review and Meta-Analysis
Source: Life (Basel). 2022 Feb 18;12(2):308. doi: 10.3390/life12020308 (PMC8876590; doi:10.3390/life12020308)
Supplement: Supplementary file 1 [file life-12-00308-s001.zip]

Archive with 2 entries (2 files):
- life-1565884-supplementary List S1.pdf
- life-1565884-supplementary Table S1.pdf
